# Supplementary material for: Oil-Based Phase Change Emulsions Endowed with High Thermal Conductivity and Responsive Rheological Behavior
Source: Materials (Basel). 2026 Mar 27;19(7):1330. doi: 10.3390/ma19071330 (PMC13073820; doi:10.3390/ma19071330)
Supplement: Supplementary file 1 [file materials-19-01330-s001.zip]

Archive with 1 entries (1 files):
- materials-4171827-supplementary.pdf
